# Supplementary material for: U-shaped association between plasma C-peptide and sarcopenia: A cross-sectional study of elderly Chinese patients with diabetes mellitus
Source: PLoS One. 2023 Oct 20;18(10):e0292654. doi: 10.1371/journal.pone.0292654 (PMC10588858; doi:10.1371/journal.pone.0292654)
Supplement: S1 Data — (XLS) [file pone.0292654.s005.xls]

## Sheet: GONGREN_3_tbl
BMI	FATMASS	2DMDURATION	HBA1C	Hb	GLB	FASINGCPEPTIE	SCARO	Bartelindex	sex	EDUCATION.RCD	MARRIED.RCD	HYPERTENSION	Hyperlipidemia	osteoporosis	SMOKE	DRINK	COPD
20.9	22.49	12	11.9	155	29.3	757.9	0	100	1	1	0	0	0	0	0	2	1
24.48	18.91	0.2	16.9	160	36.3	877.5	0	100	1	0	0	0	1	0	0	0	1
23.2	23.48	20	9.5	138	33.6	510.3	1	100	2	2	0	0	1	0	1	0	1
20.9	8.67	12	11.9	155	29.3	757.9	0	100	1	0	1	1	1	0	3	0	0
27.73	17.73	3	8.9	151	40.9	802.7	0	100	2	1	0	0	0	0	3	0	0
28.84	31.2	8	9	159	33.6	1201	0	100	1	0	1	1	1	0	1	2	0
23.23	16.55	10	8.5	130	26.2	1179	1	95	2	1	0	1	1	1	0	0	1
26.02	26.21	10	9.9	126	34.1	585.6	1	100	2	2	0	0	1	0	0	1	1
21.22	12.92	10	9.9	116	36.1	2378	0	NA	1	1	0	1	1	0	0	1	0
22.35	18.94	7	5.4	122	27.6	516.8	0	NA	2	NA	0	0	1	1	NA	NA	1
20.81	22.77	7	8.5	129	28.728	654.387	0	100	2	2	1	0	1	1	0	0	0
22.79	16.78	13	8.338	171	28.8	902.1	0	100	1	0	1	1	0	0	1	0	1
23.3	31.16	13	7	168	32.6	625.5	0	100	1	1	1	1	1	1	1	2	0
26.64	25.32	10	8.3	153	26.5	382.4	0	NA	2	1	0	0	0	0	1	0	1
20.83	18.87	6	8.1	145	25.7	640.454	1	100	2	0	0	1	1	1	1	2	0
25.33	33.03	20	8	155	25.7	737.4	0	100	2	1	0	0	1	1	1	0	1
20.81	19.19	7	8.5	129	28.26	717.77	0	100	2	1	0	0	1	1	0	0	1
25.3	13.1	10	8.2	150	25.1	308.1	0	NA	2	0	0	1	0	0	0	0	1
20.39	25.69	17	5.7	134	31.9	407.5	1	100	2	1	0	0	1	0	1	0	1
26.53	17.62	10	7.2	144	28.734	956.288	0	100	1	1	0	0	1	1	0	0	1
22.89	19.18	19	12.6	115	31.992	1025.8	0	100	2	1	0	0	1	1	0	0	1
26.04	11.3	9.314	12.4	151	32.5	786.2	0	NA	2	1	0	0	1	0	0	0	0
23.5	15.87	10	7.3	165	26.6	821.7	0	NA	1	1	0	0	1	0	0	0	1
23.49	18.31	0.1	6.7	145	23.6	593.1	0	NA	2	1	0	0	0	0	0	0	1
26.4	18.55	24	10.5	147	32.8	1499	1	100	2	1	0	1	1	1	1	0	1
21.85	20.21	10	10.2	139	32.6	192.4	1	100	2	1	0	0	1	1	0	0	1
18.9	3.65	15	9.2	91	30.3	513.1	0	NA	2	1	0	1	1	0	1	0	0
27.73	12.14	3	8.9	151	40.9	802.7	0	100	2	2	0	0	1	0	1	0	0
24.56	18.08	10	6	161	26.1	78.4	0	NA	2	NA	0	0	1	1	NA	NA	0
28.84	13.08	8	9	159	33.6	1201	0	100	1	1	0	0	1	0	0	0	1
22.86	20.52	20	11.2	106	33.8	912	1	100	2	2	0	1	1	0	1	2	0
24.78	21.21	10	11.7	153	32.8	260.7	1	100	2	0	0	1	1	0	1	2	1
25.39	23.12	20	9.3	147	29	1198	0	NA	2	1	0	0	0	0	1	0	0
19.14	24.33	5	6.7	138	25.5	509.288	1	100	2	0	0	0	1	0	1	2	0
22.76	23.09	11	6.5	133	33.9	709.7	1	100	2	1	0	0	0	1	1	0	0
23.91	32.278	1	13.1	183	29.7	501.9	0	NA	1	2	0	1	0	0	NA	NA	1
29.77	16.54	20	5.6	85	29.5	1694	0	NA	2	1	0	0	1	0	0	0	0
25.8	9.05	10	13.1	123	27.1	947.9	0	100	1	1	1	0	0	0	1	0	0
23.94	26.73	5	5.6	141	28.9	671.6	0	NA	1	0	1	0	0	0	0	0	0
26.53	29.43	10	7.2	144	27.252	943.356	0	100	1	1	0	NA	NA	1	1	0	NA
27.83	26.25	5	17.4	141	29.2	833.1	0	100	2	1	0	0	0	0	1	1	1
25.11	22.67	9	5.3	115	30	1044	1	12	2	1	0	0	0	0	0	0	0
25.18	16.75	16	7.5	142	23.4	939.4	0	NA	1	2	0	0	1	0	2	0	1
21.88	29.71	20	7.7	140	32.2	354.2	1	100	2	1	0	0	0	1	0	1	0
24.97	7.32	19	9.7	144	29.8	187.2	0	100	2	1	1	0	1	0	2	0	1
26.4	20.16	4	10.5	147	32.8	1499	1	100	2	0	0	1	1	0	2	0	0
23.92	12.42	17	5.3	133	24.5	798.6	0	NA	2	1	0	0	1	0	0	2	0
19.1	25.64	20	6.5	109	32.934	757.14	1	61	2	1	0	0	0	1	0	0	1
23.5	20.41	6	9.3	161	32.5	1550	1	100	1	1	1	0	1	0	0	1	1
24.89	16.62	20	8.2	125	27.4	548.5	0	100	2	0	1	NA	NA	1	0	0	NA
18.9	29.99	15	9.2	91	30.3	513.1	0	NA	2	1	1	1	1	0	0	0	0
20	3.2	6	7.78	133	30.7	769.098	0	100	2	2	1	0	0	0	1	0	1
25.91	21.67	7	10.1	156	23.6	906.2	0	NA	1	2	0	1	1	0	0	0	0
26.0859	21.38	10	9.4	128	27	715.6	1	100	2	2	0	1	1	1	1	0	1
22.94	27.87	9	12.3	143	29.1	290	1	100	2	2	0	0	0	0	1	1	0
36.2	31.8	12	9.932	136	33.6	522	0	NA	2	2	0	1	0	0	0	0	0
23.8334	19.92	20	8.5	122	34.7	7.74	0	NA	1	2	0	0	0	0	0	0	1
18.36	18.22	9	8.608	136.6	29.9	518.6	0	NA	1	2	0	0	1	0	0	1	1
21.33	10.4	6	12.7	92	25.1	1261	1	100	2	2	1	1	1	0	0	0	1
23.32	10.9	13.1622	9.13	108	35.1	561.8	0	NA	1	0	0	0	1	0	0	0	1
24.78	32.9	10	11.7	153	32.8	260.7	1	100	2	0	1	1	1	1	0	0	0
27.68	7.54	10	8.1	145	34.4	784.7	0	NA	1	0	1	0	1	0	2	0	0
23.47	9.45	10	7.286	133	28.9	648.6	0	NA	2	0	0	0	1	1	0	0	0
27.1	8.23	1	10.8	149	30.408	652.3	0	100	2	2	0	1	1	1	2	0	0
24.62	30.26	1	8	158	29.2	695.3	0	NA	1	2	1	0	1	0	1	0	0
24.22	25.87	2	10.9	153	29.71	715.326	0	100	1	2	1	0	1	1	0	0	0
24.69	25.07	20	7.094	128.84	29	1168	0	NA	2	2	0	0	1	1	0	2	1
23.94	17.73	5	5.6	141	28.9	671.6	0	NA	1	2	0	1	1	0	0	0	1
15.58	20.87	2	8.104	123	24.8	682.487	0	NA	2	2	0	0	1	1	0	0	0
24.23	15.38	1	11.6	149	34.7	671.9	0	NA	2	1	0	1	1	0	0	0	1
23.01	18.9	20	6.6	146	40.4	567.9	0	100	2	2	0	0	1	0	0	2	1
22.94	14.88	10	6.1	117	36.3	635.7	0	100	2	2	0	1	1	1	1	0	1
21.79	27.77	8	12.4	138	42.2	150.5	1	100	1	0	0	0	1	0	1	0	0
19.72	18.59	10	8.2	132	24.6	182.3	0	NA	2	2	1	0	1	0	0	0	1
28.4	20.82	5	8.7	141	27.8	674	0	NA	2	1	1	1	1	0	0	0	0
23.83	16.03	11	9.3	153	30.9	1138	0	100	1	2	0	0	1	0	0	2	1
19.82	10.56	20	15.6	124	28	498.5	0	NA	2	2	0	1	1	0	0	2	0
26.03	18.75	20	10.9	137	26.7	392.3	0	100	2	2	1	0	1	0	0	0	1
24.56	14.79	10	7.4	132	26.5	890	0	100	2	1	1	1	0	0	1	0	0
24.67	11.53	16	11.6	158	22.5	631.7	0	NA	2	2	1	1	1	0	0	0	0
23.56	21.29	8	7.666	131	32.3	1307	0	NA	2	NA	NA	0	1	0	NA	NA	1
24.22	14.54	10	10.1	147	34	634.9	0	100	2	2	0	0	1	0	0	0	1
23.88	10.19	3	10.2	149	24.2	809.2	0	NA	1	NA	0	0	1	0	0	0	0
18.9	18.07	15	9.2	105	30.3	513.1	0	NA	2	NA	NA	0	1	1	0	0	0
22.35	10.78	14	9.6	137	39.8	670.2	0	NA	2	NA	NA	0	1	0	0	0	1
23.01	11.39	20	6.6	146	40.4	567.9	0	100	2	2	0	0	1	0	0	0	1
19.1	17.01	20	6.5	109	31.462	966.102	1	61	2	2	0	1	0	1	0	0	0
25.75	12.88	6	8.3	159	24.2	715.1	0	100	1	2	0	1	0	0	0	0	0
28.7	7.41	3	6.5	171	43.3	1067.21	0	100	1	NA	0	1	1	0	0	0	1
26.02	27.1	10	12.4	141	26.7	603.2	0	100	2	1	0	0	0	0	0	0	1
26.02	33.52	20	7.7	152	22.4	638.3	1	100	2	NA	1	0	1	1	1	0	0
22.03	22.3	15	9.1	145	30.9	499	0	NA	2	1	1	1	1	1	1	0	0
22.27	26.69	10	8.3	122	30.352	888.668	1	95	2	2	0	1	0	1	0	0	0
21.4	23.76	9.428	10.2	137	26.2	599.696	0	100	2	1	0	0	0	1	1	2	0
21.7	19.63	10	12.6	122	35.6	325.3	1	100	2	2	0	0	1	0	1	3	1
28.76	28.53	3	7.52	135	31.186	833.312	0	100	2	2	0	0	1	1	2	3	1
22.89	21.06	50	8.1	141	29.9	1209	0	NA	2	1	0	0	1	0	0	0	1
24.56	13.05	10	6	161	26.1	78.4	0	NA	2	2	0	0	1	1	NA	1	1
15.58	24.34	2	8.204	123	24.8	597.391	0	NA	2	2	0	0	1	1	0	0	1
24.39	22.49	12	10.5	162	33.9	737	0	NA	1	1	0	0	0	0	0	2	1
17.75	18.91	5	8.084	117	30.6	512.4	0	NA	1	0	0	0	1	1	0	0	1
27.1	13.48	5	5.5	124	30.924	939.811	0	100	2	2	0	0	1	1	0	0	1
23.37	19.87	13	7.3	140	28.2	560.9	1	100	2	0	1	1	1	0	3	0	1
22.95	17.73	10	8.5	133	28.418	695.502	1	95	1	1	0	0	0	0	3	0	0
24.67	31.2	16	11.6	158	22.5	631.7	0	NA	2	0	1	1	1	0	1	2	0
27.71	16.55	20	7.9	161	29.6	1041	0	100	1	1	0	1	1	0	0	0	1
27.48	26.21	3	8.572	132	27.5	782.386	0	NA	2	2	0	0	1	1	0	1	1
20.81	12.92	7	8.5	129	28.408	704.916	0	100	2	1	0	1	1	1	0	1	0
22.48	18.94	10	4.1	113	53.9	881.5	0	100	2	NA	0	0	1	1	NA	NA	1
28.76	22.77	3	7.404	135	29.572	756.226	0	100	2	2	1	0	1	1	0	0	0
26.02	16.78	10	12.4	141	26.7	603.2	0	100	2	0	1	1	0	0	1	0	1
18.9	31.16	15	9.2	105	30.3	513.1	0	NA	2	1	1	1	1	1	1	2	0
20.69	25.32	15	5.5	136	42.6	1186	1	85	2	1	0	0	0	0	1	0	1
23.61	18.87	20	7.7	98	24.6	1220	1	100	2	0	0	0	1	1	1	2	0
24.44	33.03	13	9.3	130	39.4	897.308	0	100	2	1	0	0	1	0	1	0	1
22.64	19.19	1	6.7	144	33.5	672.746	0	NA	2	1	0	0	1	1	0	0	1
24.9	13.1	0.5	12.3	149	31.908	733.802	0	100	2	0	0	1	0	0	0	0	1
23.6	25.69	16	6.9	139	28.092	697.032	0	100	2	1	0	0	1	0	1	0	1
25.81	17.62	3	12.6	148	42.5	150.4	0	100	2	1	0	0	1	0	0	0	1
27.71	19.18	20	7.9	161	29.6	1041	0	100	1	1	0	0	1	0	0	0	1
22.64	11.3	1	6.7	144	33.5	767.722	0	NA	2	1	0	0	1	1	0	0	0
22.68	15.87	9	6.1	100	31.866	1354.53	0	90	1	1	0	0	1	1	0	0	1
23.82	18.31	4	7.4	144.84	21.3	448.3	1	100	1	1	0	0	0	0	0	1	1
25.3	8.55	0.3	11	133	36.1	1004	0	100	2	1	0	1	1	0	1	0	1
21.85	20.21	10	10.2	139	32.6	192.4	1	100	2	1	0	0	1	1	1	0	1
27.5	3.65	8	10.6	140	34.2	939.9	0	100	2	1	0	1	1	0	1	0	0
18.73	12.14	9	8.5	141	34.1	1153	1	100	2	2	0	0	1	0	1	1	0
20	18.08	21	8.9	134	26.3	105.3	0	100	2	NA	0	0	1	0	NA	NA	0
20.07	13.08	5	13.1	175	31.1	421.6	0	NA	1	1	0	0	1	0	0	0	1
22.94	20.52	9	12.3	143	29.1	290	1	100	2	2	0	0	1	0	1	2	0
27.34	21.21	12	9.9	155	22.8	896.4	0	NA	1	0	0	0	1	0	1	2	1
25.7	23.12	20	10.2	137	32.4	819	0	NA	1	1	0	0	0	0	1	0	0
20.7	24.33	2	12	146	31.6	754.2	0	NA	2	0	0	0	1	0	1	2	0
26.03	13.04	20	10.9	137	26.7	392.3	0	100	2	1	0	0	0	0	1	0	0
27.94	32.278	10	9.4	161	23.5	731.8	0	100	1	2	0	1	0	0	NA	NA	1
17.75	16.54	5	7.844	117	30.6	512.4	0	NA	1	1	0	0	1	1	0	0	0
20.44	9.05	4	8.1	138	24.4	999.7	0	100	2	1	1	0	0	1	1	0	0
24.91	26.73	3	7.4	151	27.8	903.5	0	100	1	0	1	0	0	0	0	0	0
28.4	29.43	5	8.7	141	27.8	674	0	NA	2	1	0	NA	NA	0	1	0	NA
26.8	26.25	0.5	5.2	117	29.784	934.826	0	100	2	1	0	0	0	1	1	1	1
22.48	22.67	10	4.1	113	53.9	881.5	0	100	2	1	0	0	0	1	0	0	0
26.02	16.75	20	7.7	152	22.4	638.3	1	100	2	2	0	0	1	1	2	0	1
18.77	29.71	20	7.9	136	30.4	1282	1	100	2	1	0	0	0	0	0	0	0
26.53	7.32	10	7.2	144	28.584	1090.13	0	100	1	1	1	0	1	1	2	0	1
23.56	20.16	8	7.638	131	32.3	1307	0	NA	2	0	0	1	1	0	2	0	0
26.56	12.42	10	9.2	130	30	1035	0	NA	2	1	0	0	1	1	0	2	0
25.95	25.64	8	6.5	146	30.832	1027.53	0	95	1	1	0	0	0	0	0	0	1
21.36	10.41	5	5.3	151	29.2	798.2	0	100	2	1	1	0	1	1	0	0	1
28.84	16.62	7	7.4	127	31.5	1308	0	100	2	0	1	NA	NA	0	0	0	NA
24.521	29.99	10	9.4	128	27	715.6	1	100	2	1	1	1	1	1	1	0	0
28.7	3.2	3	6.5	171	43.3	1092.09	0	100	1	2	1	0	0	0	1	0	1
24.3	21.67	1	6.8	150	29.998	936.52	0	100	1	2	0	1	1	0	0	0	0
31.11	10.38	7	7.8	135	24.8	627.3	0	100	2	2	0	1	1	0	1	0	1
19.56	27.87	17	7.5	161	25.5	216.3	0	NA	2	2	0	0	0	0	1	1	0
28.73	31.8	0.5	14	159	33.678	982.005	0	NA	1	2	0	1	0	0	0	0	0
27.34	19.92	10	8.8	161	22.5	590.1	0	NA	1	2	0	0	0	0	0	0	1
23.11	18.22	10	8.9	122	28.5	342.6	1	100	2	2	0	0	1	0	0	1	1
24.22	10.4	2	10.9	153	29.552	658.602	0	100	1	2	1	1	1	1	0	0	1
21.87	10.9	1	7.1	153	26.6	702.2	0	NA	1	0	0	0	1	0	0	0	1
23.304	32.9	9	6.8	125	28.4	1129	0	NA	2	0	1	0	1	0	0	0	0
24.21	7.54	10	11.6	137	25.7	202.2	1	100	2	0	1	1	1	1	2	0	0
27.34	9.45	12	9.9	155	22.8	896.4	0	NA	1	0	0	0	1	0	0	0	0
21.63	8.23	10	6.2	144	28.862	774.051	0	100	1	2	0	1	1	0	2	0	0
20.95	30.26	7	8.1	159	32.8	336.2	1	100	1	2	1	0	1	0	1	0	0
23.51	25.87	3	6.5	143	23.7	443.7	0	NA	2	2	1	0	1	0	0	0	0
25.39	25.07	28	10.1	158	41.4	678.5	0	NA	2	2	0	0	1	1	0	2	1
23.01	17.73	20	6.6	146	40.4	567.9	0	100	2	2	0	1	1	0	0	0	1
27.83	20.87	5	17.4	141	29.2	833.1	0	100	2	2	0	0	1	0	0	0	0
25.8	15.38	10	13.1	123	27.1	947.9	0	100	1	1	0	1	1	0	0	0	1
23.61	18.9	20	7.7	98	24.6	1220	1	100	2	2	0	0	1	0	0	2	1
24.09	14.88	8	7	153	35.4	5	1	100	1	2	0	1	1	0	1	0	1
26.02	7.77	10	12.4	141	26.7	603.2	0	100	2	0	0	0	1	0	1	0	0
25.26	18.59	10	7	145	31.4	1403	0	NA	1	2	1	0	1	0	0	0	1
29.33	20.82	2	5.6	166	31.1	993.3	0	100	2	1	1	1	1	0	0	0	0
23.87	16.03	10	8.9	129	23.7	873.6	0	NA	2	2	0	0	1	0	0	2	1
25.91	10.56	26	8.1	174	29.7	503.4	0	NA	1	2	0	1	1	0	0	2	0
27.18	18.75	10	7.6	120	22.7	1054	0	100	2	2	1	0	1	1	0	0	1
20.44	14.79	4	8.1	138	24.4	999.7	0	100	2	1	1	1	0	1	1	0	0
22.89	11.53	50	8.1	141	29.9	1209	0	NA	2	2	1	1	1	0	0	0	0
23.3	21.29	13	7	168	32.6	625.5	0	100	1	NA	NA	0	1	1	NA	NA	1
24.6	14.54	0.01	14.9	140	38	989	0	NA	2	2	0	0	1	0	0	0	1
19.53	10.19	3	7.5	137	25.9	522.1	0	NA	1	NA	0	0	1	0	0	0	0
32.2	18.07	10	17.6	130	48.4	379.9	1	100	1	NA	NA	0	1	0	0	0	0
27.71	10.78	20	7.9	161	29.6	1041	0	100	1	NA	NA	0	1	0	0	0	1
26.67	11.39	1	7.2	137	29.686	811.582	0	NA	2	2	0	0	1	1	0	0	1
22.1	17.01	20	7.2	136	30.086	669.713	1	95	2	2	0	1	0	0	0	1	0
22.1	12.88	20	7.2	136	29.01	786.488	1	95	2	2	0	1	0	0	0	1	0
25.91	7.41	26	8.1	174	29.7	503.4	0	NA	1	NA	0	1	1	0	0	0	1
21.25	27.1	16	6.3	111	32.5	767	0	NA	1	1	0	0	0	0	0	0	1
25.56	33.52	13	7.1	155	31	630.4	1	100	1	NA	1	0	1	1	0	1	0
24.44	22.3	13	9.3	130	39.4	809.807	0	100	2	1	1	1	1	0	1	0	0
25.56	26.69	3	7.1	155	31	630.4	1	100	1	2	0	1	0	0	0	0	0
20.83	23.76	16	8.1	145	25.7	774.621	1	100	2	1	0	0	0	1	1	2	0
25.3	19.63	10	8.2	150	25.1	308.1	0	NA	2	2	0	0	1	0	1	3	1
20.69	28.53	15	5.5	136	42.6	1186	1	85	2	2	0	0	1	0	2	3	1
25	21.06	0.1	7.1	172	26.5	584.8	0	NA	1	1	0	0	1	0	0	0	1
28.84	13.05	7	7.4	127	31.5	1308	0	100	2	2	0	0	1	0	NA	1	1
17.4	24.34	10	14	158	24.3	925.8	1	100	1	2	0	1	1	1	0	0	1
22.27	22.49	10	8.3	122	31.918	1107.15	1	95	2	1	0	0	0	1	1	2	1
23.51	18.91	3	6.5	143	23.7	443.7	0	NA	2	0	0	0	1	0	0	0	1
17.4	13.48	10	14	158	24.3	925.8	1	100	1	2	0	0	1	1	0	0	1
23.47	8.67	10	7.648	133	28.9	648.6	0	NA	2	0	1	1	1	1	3	0	0
28.76	17.73	3	7.672	135	30.432	875.484	0	100	2	1	0	0	0	1	3	0	0
22.46	31.2	20	11.4	122	28.7	711.673	1	100	2	0	1	1	1	1	1	2	0
26.12	16.55	9	9.2	155	29	781.5	0	100	1	1	0	1	1	0	0	0	1
22.68	26.21	9	6.1	100	32.092	952	0	90	1	2	0	0	1	1	0	1	1
22.89	12.92	7	14.7	131	34.2	729.904	0	100	2	1	0	1	1	0	0	1	0
28.6	18.94	10	6.9	150	30	1499	0	100	2	NA	0	0	1	1	NA	NA	1
24.21	22.77	10	11.6	137	25.7	202.2	1	100	2	2	1	0	1	1	0	0	0
27.89	16.78	17	7.4	110	28	774.7	0	100	2	0	1	1	0	1	1	0	1
26.4	31.16	4	10.5	147	32.8	1499	1	100	2	1	1	1	1	0	1	2	0
25.3	25.32	10	8.2	150	25.1	308.1	0	NA	2	1	0	0	0	0	1	0	1
26.04	18.87	8.464	12.4	151	32.5	786.2	0	NA	2	0	0	0	1	0	1	2	0
23.88	33.03	3	10.2	149	24.2	809.2	0	NA	1	1	0	0	1	0	1	0	1
24.26	19.19	15	12.6	134	29.8	1412	0	100	2	1	0	0	1	0	0	0	1
23.67	13.1	13	10.4	172	28.2	254.7	0	NA	1	0	0	1	0	0	0	0	1
23.91	25.69	1	13.1	183	29.7	501.9	0	NA	1	1	0	0	1	0	1	0	1
24.56	17.62	10	7.4	132	26.5	890	0	100	2	1	0	0	1	0	0	0	1
23.11	19.18	0.1	7	113	31.72	808.762	0	NA	2	1	0	0	1	0	0	0	1
21.79	11.3	8	12.4	138	42.2	150.5	1	100	1	1	0	0	1	1	0	1	0
25.03	15.87	20	9.8	139	27.9	481	1	100	1	1	0	0	1	0	0	0	1
23.304	18.31	9	6.8	125	28.4	1129	0	NA	2	1	0	0	0	0	0	0	1
26.67	18.55	10	7.5	155	26.3	504.3	1	100	1	1	0	1	1	1	1	1	1
27.29	20.21	20	8.4	117	34.3	1040	0	100	2	1	0	0	1	0	0	0	1
20.95	3.65	7	8.1	159	32.8	336.2	1	100	1	1	0	1	1	0	1	0	0
23.03	12.14	3	10.2	144	29.9	390.4	0	NA	1	2	0	0	1	0	1	0	0
25.81	18.08	3	12.6	148	42.5	150.4	0	100	2	NA	0	0	1	0	NA	NA	0
23.05	13.08	1	16.9	127	31.3	586.6	0	NA	1	1	0	0	1	0	0	0	1
26.67	20.52	10	7.5	155	26.3	504.3	1	100	1	2	0	0	1	0	1	2	0
23.01	21.21	5	5.8	141	30.8	NA	1	100	2	0	0	0	1	1	1	2	1
23.05	23.12	2	10.2	159	29.91	724.084	0	NA	1	1	0	0	0	1	1	0	0
23.94	24.33	20	8.9	146	34.5	243.7	0	NA	1	0	0	0	1	0	1	2	0
28	13.04	5	5.7	132	29.42	982.334	0	100	2	1	0	0	0	1	1	0	0
23.3	32.278	13	7	168	32.6	625.5	0	100	1	2	0	1	0	1	NA	NA	1
20.7	16.54	9	9.932	150	28.942	616.742	0	100	1	1	0	0	1	1	0	0	0
22.89	9.05	7	14.7	131	34.2	672.902	0	100	2	1	1	0	0	0	1	0	0
29.77	26.73	20	5.6	85	29.5	1694	0	NA	2	0	1	0	0	0	0	0	0
22.76	29.43	11	6.5	133	33.9	709.7	1	100	2	1	0	1	NA	1	1	0	1
26.14	26.25	10	6.6	136	30.9	481.3	1	100	2	1	0	0	0	0	1	1	1
23.5	22.67	10	7.3	165	26.6	821.7	0	NA	1	1	0	0	0	0	0	0	0
26.04	16.75	10.518	12.4	151	32.5	786.2	0	NA	2	2	0	0	1	0	2	0	1
27.68	29.71	10	8.1	145	34.4	784.7	0	NA	1	1	0	0	0	0	0	0	0
26.6	7.32	3	7.4	153	31.22	934.186	0	100	1	1	1	0	1	0	2	0	1
23.44	20.16	7	7.9	139	37.6	784.1	1	11	1	0	0	1	1	0	2	0	0
22.86	12.42	20	11.2	106	33.8	912	1	100	2	1	0	1	1	1	0	2	0
20.42	25.64	8	6.7	150	28.3	565.5	0	NA	2	1	0	0	0	0	0	0	1
21.79	10.41	8	12.4	138	42.2	150.5	1	100	1	1	1	0	1	1	1	0	1
25.03	16.62	20	9.8	139	27.9	481	1	100	1	0	1	1	NA	0	0	1	1
21.96	29.99	4	6.8	141	21.4	637.9	0	100	2	1	1	1	1	0	0	0	0
22.35	3.2	7	5.4	122	27.6	516.8	0	NA	2	2	1	0	0	1	1	0	1
24.22	21.67	0.1	10.3	161	23.8	351.2	0	NA	1	2	0	1	1	0	0	0	0
24.48	10.38	0.2	16.9	160	36.3	877.5	0	100	1	2	0	1	1	0	1	0	1
26.02	27.87	4	5.9	140	29.4	712.458	0	100	2	2	0	0	0	0	1	1	0
24.22	31.8	8	7.5	130	29.8	907.154	0	100	2	2	0	1	0	1	0	0	0
20.31	19.92	10	11.2	144	34.3	223.3	1	95	2	2	0	0	0	0	0	1	1
20	18.22	21	8.9	134	26.3	105.3	0	100	2	2	0	0	1	0	0	1	1
19.14	10.4	5	6.7	138	25.5	573.597	1	100	2	2	1	1	1	0	0	1	1
23.03	10.9	3	10.2	144	29.9	390.4	0	NA	1	0	0	0	1	0	0	0	1
33.33	32.9	7	6.1	157	27.8	1447	0	100	2	0	1	0	1	0	0	0	0
19.14	26.34	5	6.7	138	25.5	464.335	1	100	2	0	1	0	1	0	2	0	0
18.36	9.45	9	8.738	138.88	29.9	518.6	0	NA	1	0	0	0	1	0	0	0	0
23.2	8.23	20	9.5	138	33.6	510.3	1	100	2	2	0	1	1	0	2	0	0
23.94	30.26	5	5.6	141	28.9	671.6	0	NA	1	2	1	0	1	0	1	0	0
28	25.87	5	5.7	132	30.89	929.338	0	100	2	2	1	0	1	1	0	0	0
25.56	25.07	3	7.1	155	31	630.4	1	100	1	2	0	0	1	0	0	2	1
20.08	17.73	20	7.608	144	29.29	1051.7	0	100	1	2	0	1	1	1	0	0	1
21.13	20.87	12.8262	7	123	29.5	868.9	0	100	1	2	0	0	1	0	0	0	0
19.82	15.38	20	15.6	124	28	498.5	0	NA	2	1	0	1	1	0	0	0	1
21.36	18.9	5	5.3	151	29.2	798.2	0	100	2	2	0	0	1	1	0	2	1
25	14.88	10	7.6	162	25.1	1091	0	NA	1	2	0	1	1	0	1	0	1
24.57	7.77	14	8.8	128	25.3	1120	0	100	1	0	0	0	1	0	1	0	0
20.07	18.59	5	13.1	175	31.1	421.6	0	NA	1	2	1	0	1	0	0	0	1
24.69	20.82	20	7.814	135.86	29	1168	0	NA	2	1	1	1	1	1	0	0	0
25.81	16.03	17	7.3	136	28.7	887.7	0	100	2	2	0	0	1	0	0	2	1
20.42	10.56	8	6.7	150	28.3	565.5	0	NA	2	2	0	1	1	0	0	2	0
19.56	18.75	17	7.5	161	25.5	216.3	0	NA	2	2	1	0	1	0	0	0	1
23.89	14.79	8	10.1	164	34.8	1431	1	100	1	1	1	1	0	1	1	0	0
24.44	11.53	12	9.2	93	23.9	2078	1	95	2	2	1	1	1	1	0	0	0
22.1	21.29	20	7.2	136	28.71	652.778	1	95	2	NA	NA	0	1	0	NA	1	1
23.44	14.54	7	7.9	139	37.6	784.1	1	11	1	2	0	0	1	0	0	0	1
23.83	10.19	11	9.3	153	30.9	1138	0	100	1	NA	0	0	1	0	0	0	0
23.82	18.07	4	7.4	146.4	21.3	448.3	1	100	1	NA	NA	0	1	1	0	1	0
32.2	10.78	11	17.6	132.6	48.4	379.9	1	100	1	NA	NA	1	1	0	0	0	1
20.43	11.39	13	9.7	147	27.2	911.3	0	NA	2	2	0	0	1	0	0	0	1
21.87	17.01	1	7.1	153	26.6	702.2	0	NA	1	2	0	1	0	0	0	0	0
20.76	12.88	10	6.5	142	24.3	933.8	1	100	1	2	0	1	0	0	0	1	0
24.44	17.41	1	9.2	93	23.9	2078	1	95	2	NA	0	1	1	1	0	0	1
28	27.1	5	5.7	132	28.666	981.428	0	100	2	1	0	0	0	1	0	0	1
